# Supplementary material for: Interaction Between the VNTR of the DAT1 Gene and DAT1 Methylation in Relation to Impulsivity in Combat Sports Athletes
Source: Biomedicines. 2025 Nov 26;13(12):2893. doi: 10.3390/biomedicines13122893 (PMC12730208; doi:10.3390/biomedicines13122893)
Supplement: Supplementary file 1 [file biomedicines-13-02893-s001.zip]

Archive with 1 entries (1 files):
- biomedicines-3859008-supplementary.pdf
